# Supplementary material for: Screening for Health-Promoting Fatty Acids in Ascidians and Seaweeds Grown under the Influence of Fish Farming Activities
Source: Mar Drugs. 2021 Aug 22;19(8):469. doi: 10.3390/md19080469 (PMC8400344; doi:10.3390/md19080469)
Supplement: Supplementary file 1 [file marinedrugs-19-00469-s001.zip]

Archive with 1 entries (1 files):
- marinedrugs-1354873-supplementary.pdf
